# Supplementary material for: Weight gain leads to greater adverse metabolic responses in South Asian compared with white European men: the GlasVEGAS study
Source: Nat Metab. 2024 Aug 16;6(8):1632–45. doi: 10.1038/s42255-024-01101-z (PMC11349579; doi:10.1038/s42255-024-01101-z)
Supplement: Supplementary file 3 — Statistical source data. [file 42255_2024_1101_MOESM3_ESM.xlsx]

## Sheet: Sheet1
Source data for Figure 2
	Glucose	Time	0	30	45	60	90	120	180	240	300
	South Asians	South Asian Baseline	4.75786	6.32	6.01357	5.06	4.99857	5.22286	4.92077	4.62231	4.43615
		South Asian Weight Gain	4.74	6.63857	5.51214	5.03929	5.45857	5.37786	5.26	4.85462	4.57923
		Baseline SEM SA	0.109199	0.200168	0.378387	0.334664	0.203021	0.217921	0.255159	0.1887	0.229355
		Weight Gain SEM SA	0.139015	0.312148	0.380044	0.345846	0.332864	0.264588	0.290121	0.179381	0.138934
		Time	0	30	45	60	90	120	180	240	300
	white Europeans	White European Baseline	4.99667	6.1281	5.13571	4.48714	4.83095	4.82048	4.54571	4.79381	4.79143
		White European Weight Gain	4.96952	6.42	5.31619	4.80333	5.12333	5.03762	4.8819	4.83048	4.83619
		Baseline SEM WE	0.169793	0.206293	0.34928	0.247863	0.206294	0.214838	0.132858	0.0775533	0.0671682
		Weight Gain SEM WE	0.117489	0.307972	0.331837	0.261936	0.256533	0.216491	0.139594	0.13618	0.106125
	Insulin	Time	0	30	45	60	90	120	180	240	300
	South Asians	South Asian Baseline	6.04	94.5714	80.3207	69.2239	57.75	66.0557	41.5808	20.805	8.82385
		South Asian Weight Gain	16.5043	140.668	101.971	82.3943	84.7364	78.825	63.6577	31.53	14.4808
		Baseline SEM SA	0.934418	15.455	13.429	13.9896	11.8253	12.0581	5.26985	3.98728	1.23628
		Weight Gain SEM SA	5.36639	17.7406	14.4292	14.8895	16.494	12.3178	12.581	6.03623	2.66736
	white Europeans	Time	0	30	45	60	90	120	180	240	300
		White European Baseline	6.08619	87.9095	64.4205	45.6638	43.29	36.9919	14.6224	7.02952	4.04095
		White European Weight Gain	6.11762	99.0276	64.43	49.4124	51.87	42.3876	19.2095	9.79286	5.78857
		Baseline SEM WE	0.934418	15.455	13.429	13.9896	11.8253	12.0581	5.26985	3.98728	1.23628
		Weight Gain SEM WE	0.638346	9.34975	9.30934	6.67035	7.61201	6.09309	3.19122	1.39762	0.573846
	Triglyceride	Time	0	30	45	60	90	120	180	240	300
	South Asians	South Asian Baseline	1.09429	1.185	1.26143	1.25786	1.38071	1.56071	1.79308	1.695	1.52385
		South Asian Weight Gain	1.37286	1.625	1.74286	1.76714	1.81429	1.91786	1.95692	1.86462	1.70846
		Baseline SEM SA	0.142415	0.156492	0.154122	0.15515	0.190042	0.209912	0.273667	0.287652	0.236117
		Weight Gain SEM SA	0.198581	0.215971	0.224033	0.232115	0.233734	0.262354	0.260564	0.276309	0.253581
	white Europeans	Time	0	30	45	60	90	120	180	240	300
		White European Baseline	0.81	0.867143	0.954286	1.00143	1.04952	1.13286	1.09857	1.01476	1.03667
		White European Weight Gain	0.94619	0.981429	1.0781	1.13619	1.296	1.37286	1.35143	1.25476	1.1819
		Baseline SEM WE	0.0664365	0.0697142	0.0789472	0.0821824	0.0876885	0.100174	0.114331	0.103329	0.0908514
		Weight Gain SEM WE	0.120504	0.125981	0.131288	0.140264	0.17323	0.182422	0.178731	0.167744	0.154462
Source data for Figure 3
	Percentage of adipocytes	adipocyte diameter (um)	5	15	25	35	45	55	65	75	85	95	105	115	125	135	145	155	165	175	190
		South Asian Baseline	0.153846	1.48718	2.15385	2.92308	6.66667	12.2564	15.2308	17.1795	15.7949	11.1795	5.53846	3.4359	2.41026	1.79487	1.28205	0.358974	0.102564	0	0.0512821
		South Asian Weight Gain	0.153846	1.58974	1.94872	2.05128	5.69231	11.0769	16.359	16.359	15.8462	11.641	8.51282	4.61538	1.69231	1.38462	0.564103	0.358974	0.102564	0.0512821	0
		Baseline SEM SA	0.081084	0.441145	0.667324	0.835598	1.60661	2.3076	2.38209	1.96719	2.08288	2.39319	1.22273	1.01512	1.19242	0.964866	0.862189	0.358974	0.0694362	0	0.0512821
		Weight Gain SEM SA	0.081084	0.381469	0.443128	0.536218	1.50898	2.35646	2.75559	1.66515	2.06746	2.02494	2.28977	1.5423	0.665021	0.57716	0.248599	0.178876	0.0694362	0.0512821	0
			5	15	25	35	45	55	65	75	85	95	105	115	125	135	145	155	165	175	190
		White European Baseline	0.196078	1.09804	1.60784	5.68627	13.2549	18.1569	22.902	16.4706	11.5686	5.56863	2.31373	0.862745	0.196078	0.0784314	0	0.0392157	0	0	0
		White European Weight Gain	0.0392157	0.627451	0.313725	2.15686	9.60784	19.1373	22.9412	18.4314	13.0196	6.82353	4.07843	1.80392	0.745098	0.235294	0	0	0.0392157	0	0
		Baseline SEM WE	0.110919	0.37022	0.566086	1.73499	2.18647	1.42289	1.5655	1.70137	1.55713	1.26406	0.6694	0.332178	0.0950525	0.0536983	0	0.0392157	0	0	0
		Weight Gain SEM WE	0.0392157	0.145416	0.116002	0.809521	2.05246	2.08384	1.56144	1.42794	1.75745	1.488	1.12587	0.847458	0.365517	0.170937	0	0	0.0392157	0	0
	Adipocyte volume (nL)	adipocyte diameter (um)	5	15	25	35	45	55	65	75	85	95	105	115	125	135	145	155	165	175	190
		South Asian Baseline	1.00692e-05	0.00262806	0.0176211	0.065621	0.318086	1.0677	2.19008	3.79483	5.07892	5.0187	3.35703	2.7361	2.46486	2.31224	2.04648	0.699934	0.241238	0	0.184173
		South Asian Weight Gain	1.00692e-05	0.00280931	0.0159429	0.0460498	0.271597	0.964952	2.35231	3.61359	5.09541	5.2259	5.15988	3.67536	1.73064	1.78373	0.900452	0.699934	0.241238	0.143906	0
		Baseline SEM SA	5.30694e-06	0.000779567	0.00545953	0.0187586	0.0766561	0.201023	0.342528	0.434538	0.66976	1.07435	0.741135	0.808366	1.21944	1.24299	1.37628	0.699934	0.163319	0	0.184173
		Weight Gain SEM SA	5.30694e-06	0.000674111	0.00362533	0.0120377	0.0719977	0.20528	0.396235	0.367821	0.664802	0.909036	1.3879	1.22818	0.680086	0.743527	0.396828	0.348775	0.163319	0.143906	0
			5	15	25	35	45	55	65	75	85	95	105	115	125	135	145	155	165	175	190
		White European Baseline	1.28333e-05	0.0019404	0.0131541	0.127653	0.63243	1.58171	3.29315	3.63824	3.71995	2.49987	1.40242	0.687028	0.20052	0.101039	0	0.0764634	0	0	0
		White European Weight Gain	2.56666e-06	0.0011088	0.00256666	0.0484201	0.458418	1.66712	3.29879	4.07137	4.18652	3.06322	2.47206	1.43651	0.761977	0.303117	0	0	0.0922381	0	0
		Baseline SEM WE	7.25961e-06	0.000654232	0.00463128	0.0389493	0.104323	0.123953	0.225108	0.375821	0.500702	0.567462	0.405744	0.264523	0.0972059	0.0691768	0	0.0764634	0	0	0
		Weight Gain SEM WE	2.56666e-06	0.000256971	0.000949036	0.0181732	0.0979291	0.181531	0.224525	0.315423	0.565116	0.667994	0.682426	0.674855	0.373797	0.22021	0	0	0.0922381	0	0
Source data for Figure 4
	Ethnicty (0=WE, 1=SA)	Proportion of large adipocytes (%)	Change in postprandial insulin response	White European	South Asian
	0	0	6.56525	6.56525
	0	17.3333	-0.3925	-0.3925
	0	7.33333	-0.0505	-0.0505
	0		5.54875	5.54875
	0		-3.71375	-3.71375
	0	2	1.99325	1.99325
	0	37.3333	18.7205	18.7205
	0	14	-7.21175	-7.21175
	0	6	8.03375	8.03375
	0	8	2.062	2.062
	0	4.66667	16.1955	16.1955
	0	2	27.1572	27.1572
	0		1.853	1.853
	0		16.88	16.88
	0	0	13.241	13.241
	0	14.6667	5.30525	5.30525
	0	12	-16.8277	-16.8277
	0	12	-4.66475	-4.66475
	0	10	2.7725	2.7725
	0	5.33333	19.2403	19.2403
	0	1.33333	-19.6928	-19.6928
	1	7.33333	1.15925		1.15925
	1	2.66667	1.338		1.338
	1	43.3333	22.5675		22.5675
	1		22.8365		22.8365
	1	42.6667	37.853		37.853
	1	4.66667	1.9655		1.9655
	1	64.6667	30.6272		30.6272
	1	16.6667	2.4895		2.4895
	1	12.6667	0.143		0.143
	1	56.6667	58.9083		58.9083
	1	22.6667	8.73645		8.73645
	1	5.33333	-2.358		-2.358
	1	23.3333	24.6925		24.6925
	1	37.3333	38.113		38.113
